# Supplementary material for: Isolation of Allelochemicals from Rhododendron capitatum and Their Allelopathy on Three Perennial Herbaceous Plants
Source: Plants (Basel). 2024 Sep 15;13(18):2585. doi: 10.3390/plants13182585 (PMC11434890; doi:10.3390/plants13182585)
Supplement: Supplementary file 1 [file plants-13-02585-s001.zip]

Archive with 1 entries (1 files):
- plants-3198967-supplementary.pdf
